# Supplementary material for: 7-Ketocholesterol Promotes Retinal Pigment Epithelium Senescence and Fibrosis of Choroidal Neovascularization via IQGAP1 Phosphorylation-Dependent Signaling
Source: Int J Mol Sci. 2023 Jun 17;24(12):10276. doi: 10.3390/ijms241210276 (PMC10299509; doi:10.3390/ijms241210276)
Supplement: Supplementary file 1 [file ijms-24-10276-s001.zip]

Archive with 1 entries (1 files):
- ijms-2383083-supplementary.pptx
